# Supplementary material for: The Surgical Outcome of Infective Endocarditis in South Africa over 10 Years: A Retrospective Review
Source: J Clin Med. 2024 Sep 3;13(17):5226. doi: 10.3390/jcm13175226 (PMC11395924; doi:10.3390/jcm13175226)
Supplement: Supplementary file 1 [file jcm-13-05226-s001.zip]

Archive with 1 entries (1 files):
- jcm-3132969-supplementary.pdf
